# Supplementary material for: Synthesis, Characterization, and Reaction Studies of Pd(II) Tripeptide Complexes
Source: Molecules. 2021 Aug 26;26(17):5169. doi: 10.3390/molecules26175169 (PMC8433849; doi:10.3390/molecules26175169)
Supplement: Supplementary file 1 [file molecules-26-05169-s001.zip]

Archive with 1 entries (1 files):
- molecules-1336862-supplementary-NEW.pdf
